# Supplementary material for: Oscillating and stable genome topologies underlie hepatic physiological rhythms during the circadian cycle
Source: PLoS Genet. 2021 Feb 1;17(2):e1009350. doi: 10.1371/journal.pgen.1009350 (PMC7877755; doi:10.1371/journal.pgen.1009350)
Supplement: S1 Table — (XLSX) [file pgen.1009350.s012.xlsx]

## Sheet: Sheet1
Supplemental Table 1
Bait	Time	Tissue	Replicate	Passed Quality Threshold	Total Counts (excluding +/- 5 fragments)	Counts on Trans Chromosomes	Percentage of Total Counts on Trans Chromosomes	Counts on Cis Chromosomes	Percentage of Total Counts on Cis Chromosomes	Counts on Within 2Mb	Percentage of Cis Counts Within 2Mb
MFSD2A	ZT08	Liver_WT	1	FALSE	1717702	747381	43	970320	56	365875	37
MFSD2A	ZT08	Liver_WT	2	TRUE	2930362	1001808	34	1928554	65	741595	38
MFSD2A	ZT08	Liver_WT	3	TRUE	3133479	1136090	36	1997389	63	754194	37
MFSD2A	ZT08	Liver_WT	4	TRUE	2585981	1140890	44	1445091	55	525149	36
MFSD2A	ZT20	Liver_WT	1	TRUE	3660025	1167515	31	2492509	68	1048781	42
MFSD2A	ZT20	Liver_WT	2	TRUE	3279541	1230645	37	2048896	62	771063	37
MFSD2A	ZT20	Liver_WT	3	TRUE	2518377	940536	37	1577841	62	654171	41
MFSD2A	ZT20	Liver_WT	4	FALSE	2196529	672723	30	1523806	69	641237	42
Mreg	ZT08	Liver_WT	1	TRUE	1450572	509636	35	940936	64	382708	40
Mreg	ZT08	Liver_WT	2	TRUE	2255183	844506	37	1410676	62	551107	39
Mreg	ZT20	Liver_WT	1	TRUE	1498447	502640	33	995807	66	448571	45
Mreg	ZT20	Liver_WT	2	TRUE	1699239	574620	33	1124619	66	518165	46
NAMPT	ZT08	Liver_WT	1	FALSE	1583818	818302	51	765516	48	378293	49
NAMPT	ZT08	Liver_WT	2	FALSE	1948085	801050	41	1147035	58	600793	52
NAMPT	ZT08	Liver_WT	3	TRUE	3015387	1280207	42	1735179	57	881520	50
NAMPT	ZT08	Liver_WT	4	TRUE	1925480	971734	50	953746	49	470348	49
NAMPT	ZT20	Liver_WT	1	TRUE	2503653	920727	36	1582926	63	933947	59
NAMPT	ZT20	Liver_WT	2	TRUE	3355484	1449046	43	1906438	56	997131	52
NAMPT	ZT20	Liver_WT	3	TRUE	2327322	903755	38	1423567	61	797718	56
NAMPT	ZT20	Liver_WT	4	TRUE	1181151	392118	33	789032	66	461475	58
NAMPT	ZT08	Liver_BMAL1_KO	1	TRUE	3503168	2776746	79	726421	20	331090	45
NAMPT	ZT08	Liver_BMAL1_KO	2	TRUE	1392323	834781	59	557542	40	284874	51
NAMPT	ZT08	Liver_BMAL1_KO	3	TRUE	4535535	2270260	50	2265275	49	1186780	52
NAMPT	ZT20	Liver_BMAL1_KO	1	TRUE	3972957	3223949	81	749008	18	329104	43
NAMPT	ZT20	Liver_BMAL1_KO	2	TRUE	3586455	2137346	59	1449109	40	813814	56
NAMPT	ZT20	Liver_BMAL1_KO	3	TRUE	3608858	1828525	50	1780333	49	942469	52
PFKFB3	ZT08	Liver_WT	1	FALSE	5527841	2401730	43	3126111	56	1569812	50
PFKFB3	ZT08	Liver_WT	2	TRUE	5902530	1824760	30	4077770	69	2238633	54
PFKFB3	ZT08	Liver_WT	3	TRUE	4704636	1603483	34	3101153	65	1650888	53
PFKFB3	ZT08	Liver_WT	4	TRUE	4050685	1751602	43	2299083	56	1156191	50
PFKFB3	ZT20	Liver_WT	1	TRUE	3576186	1026471	28	2549715	71	1515692	59
PFKFB3	ZT20	Liver_WT	2	TRUE	4084536	1411092	34	2673444	65	1468369	54
PFKFB3	ZT20	Liver_WT	3	TRUE	5946705	1962108	32	3984597	67	2323935	58
PFKFB3	ZT20	Liver_WT	4	TRUE	5779292	1495807	25	4283484	74	2565147	59
POR	ZT08	Liver_WT	1	FALSE	5111888	2452457	47	2659430	52	1487092	55
POR	ZT08	Liver_WT	2	TRUE	5533160	2326356	42	3206804	57	1889951	58
POR	ZT08	Liver_WT	3	TRUE	4687742	2187205	46	2500537	53	1403425	56
POR	ZT08	Liver_WT	4	TRUE	3687557	1953166	52	1734390	47	967233	55
POR	ZT20	Liver_WT	1	TRUE	5050192	2016007	39	3034185	60	1874307	61
POR	ZT20	Liver_WT	2	TRUE	4102235	1946566	47	2155669	52	1227763	56
POR	ZT20	Liver_WT	3	TRUE	5166265	2323553	44	2842711	55	1708327	60
POR	ZT20	Liver_WT	4	TRUE	5304647	2066206	38	3238441	61	2001630	61
POR	ZT08	Liver_BMAL1_KO	1	TRUE	6582610	3950107	60	2632502	39	1530391	58
POR	ZT08	Liver_BMAL1_KO	2	TRUE	4349106	2598421	59	1750685	40	967491	55
POR	ZT08	Liver_BMAL1_KO	3	TRUE	4317498	2210032	51	2107465	48	1239674	58
POR	ZT20	Liver_BMAL1_KO	1	TRUE	4612843	3242029	70	1370814	29	735100	53
POR	ZT20	Liver_BMAL1_KO	2	TRUE	4573065	2739142	59	1833923	40	1122115	61
POR	ZT20	Liver_BMAL1_KO	3	TRUE	2868922	1461655	50	1407267	49	825727	58
Bmal1_TSS	ZT00	Liver_WT	1	TRUE	1079899	370562	34	709337	65	354302	49
Bmal1_TSS	ZT00	Liver_WT	2	TRUE	1409403	510271	36	899132	63	428552	47
Bmal1_TSS	ZT04	Liver_WT	1	TRUE	1744960	534439	30	1210521	69	636046	52
Bmal1_TSS	ZT04	Liver_WT	2	FALSE	1428276	457631	32	970644	67	506502	52
Bmal1_TSS	ZT08	Liver_WT	1	TRUE	1511241	495839	32	1015401	67	533286	52
Bmal1_TSS	ZT08	Liver_WT	2	TRUE	1483911	537711	36	946200	63	494382	52
Bmal1_TSS	ZT12	Liver_WT	1	TRUE	1529470	471147	30	1058323	69	502279	47
Bmal1_TSS	ZT12	Liver_WT	2	FALSE	1638928	622879	38	1016049	61	465479	45
Bmal1_TSS	ZT16	Liver_WT	1	TRUE	1401632	437628	31	964003	68	511289	53
Bmal1_TSS	ZT16	Liver_WT	2	TRUE	1343072	442328	32	900744	67	466333	51
Bmal1_TSS	ZT20	Liver_WT	1	TRUE	1285656	491020	38	794636	61	429430	54
Bmal1_TSS	ZT20	Liver_WT	2	FALSE	1430674	532027	37	898647	62	413146	45
Per1_TSS	ZT00	Liver_WT	1	TRUE	1175883	499210	42	676673	57	291024	43
Per1_TSS	ZT00	Liver_WT	2	TRUE	1000482	437007	43	563475	56	245944	43
Per1_TSS	ZT04	Liver_WT	1	TRUE	1000658	387195	38	613463	61	254586	41
Per1_TSS	ZT04	Liver_WT	2	TRUE	1135041	487754	42	647287	57	259955	40
Per1_TSS	ZT08	Liver_WT	1	TRUE	1049270	432660	41	616610	58	284276	46
Per1_TSS	ZT08	Liver_WT	2	TRUE	1138240	518759	45	619481	54	298999	48
Per1_TSS	ZT12	Liver_WT	1	TRUE	917112	377550	41	539561	58	250308	46
Per1_TSS	ZT12	Liver_WT	2	TRUE	1003821	435892	43	567929	56	242225	42
Per1_TSS	ZT16	Liver_WT	1	TRUE	908334	345520	38	562813	61	264559	47
Per1_TSS	ZT16	Liver_WT	2	TRUE	1110747	451209	40	659538	59	335630	50
Per1_TSS	ZT20	Liver_WT	1	TRUE	1000583	500730	50	499852	49	194284	38
Per1_TSS	ZT20	Liver_WT	2	TRUE	1063557	432035	40	631522	59	288402	45
Per2_TSS	ZT00	Liver_WT	1	TRUE	1067769	358552	33	709216	66	416503	58
Per2_TSS	ZT00	Liver_WT	2	TRUE	1227622	426132	34	801490	65	463091	57
Per2_TSS	ZT04	Liver_WT	1	TRUE	1646936	543315	32	1103621	67	595390	53
Per2_TSS	ZT04	Liver_WT	2	TRUE	1184481	432994	36	751487	63	399351	53
Per2_TSS	ZT08	Liver_WT	1	TRUE	1164352	368606	31	795746	68	440422	55
Per2_TSS	ZT08	Liver_WT	2	TRUE	1156916	440267	38	716648	61	402921	56
Per2_TSS	ZT12	Liver_WT	1	TRUE	1577594	480105	30	1097489	69	583207	53
Per2_TSS	ZT12	Liver_WT	2	TRUE	1151334	413899	35	737434	64	368952	50
Per2_TSS	ZT16	Liver_WT	1	TRUE	1453417	453258	31	1000158	68	610203	61
Per2_TSS	ZT16	Liver_WT	2	TRUE	1065073	358388	33	706685	66	441241	62
Per2_TSS	ZT20	Liver_WT	1	TRUE	1395584	508545	36	887039	63	452851	51
Per2_TSS	ZT20	Liver_WT	2	TRUE	1316675	456211	34	860464	65	474896	55
