# Supplementary material for: Oscillating and stable genome topologies underlie hepatic physiological rhythms during the circadian cycle
Source: PLoS Genet. 2021 Feb 1;17(2):e1009350. doi: 10.1371/journal.pgen.1009350 (PMC7877755; doi:10.1371/journal.pgen.1009350)
Supplement: S2 Table — (XLSX) [file pgen.1009350.s013.xlsx]

## Sheet: Sheet1
Supplemental table 2
Target locus	Sequence 5' > 3'	Sense/Antisense
Per1	TCGTCGGCAGCGTCAGATGTGTATAAGAGACAGAACCCTAGGATTGCAGCAG	Sense
Per1	TCGTCGGCAGCGTCAGATGTGTATAAGAGACAGNAACCCTAGGATTGCAGCAG	Sense
Per1	TCGTCGGCAGCGTCAGATGTGTATAAGAGACAGNNAACCCTAGGATTGCAGCAG	Sense
Per1	TCGTCGGCAGCGTCAGATGTGTATAAGAGACAGNNNAACCCTAGGATTGCAGCAG	Sense
Per1	GTCTCGTGGGCTCGGAGATGTGTATAAGAGACAGACGACCCCTTTACACATTGCT	Antisense
Per2	TCGTCGGCAGCGTCAGATGTGTATAAGAGACAGCCGAGGACACAGAGACATTGA	Sense
Per2	TCGTCGGCAGCGTCAGATGTGTATAAGAGACAGNCCGAGGACACAGAGACATTGA	Sense
Per2	TCGTCGGCAGCGTCAGATGTGTATAAGAGACAGNNCCGAGGACACAGAGACATTGA	Sense
Per2	TCGTCGGCAGCGTCAGATGTGTATAAGAGACAGNNNCCGAGGACACAGAGACATTGA	Sense
Per2	GTCTCGTGGGCTCGGAGATGTGTATAAGAGACAGCGTCGCTCTCTTTACATAAGACG	Antisense
Bmal1	TCGTCGGCAGCGTCAGATGTGTATAAGAGACAGTACATCCCCGGGAGCTTCT	Sense
Bmal1	TCGTCGGCAGCGTCAGATGTGTATAAGAGACAGNTACATCCCCGGGAGCTTCT	Sense
Bmal1	TCGTCGGCAGCGTCAGATGTGTATAAGAGACAGNNTACATCCCCGGGAGCTTCT	Sense
Bmal1	TCGTCGGCAGCGTCAGATGTGTATAAGAGACAGNNNTACATCCCCGGGAGCTTCT	Sense
Bmal1	GTCTCGTGGGCTCGGAGATGTGTATAAGAGACAGGCTGCTGCCCGCAGCCAT	Antisense
Nampt	AATGATACGGCGACCACCGAACACTCTTTCCCTACACGACGCTCTTCCGATCTTGAAAATTCTTTCATTTGGCAAT	Sense
Nampt	CAAGCAGAAGACGGCATACGAACCCAAAACACTTCAACTGAACTAC	Antisense
Por	AATGATACGGCGACCACCGAACACTCTTTCCCTACACGACGCTCTTCCGATCTTATCAGCCACGGCCATTT	Sense
Por	CAAGCAGAAGACGGCATACGAGACCAGATTCCCTTTGCTTG	Antisense
Pfkfb3	AATGATACGGCGACCACCGAACACTCTTTCCCTACACGACGCTCTTCCGATCTAGTCACCAACCCATAAACCATC	Sense
Pfkfb3	CAAGCAGAAGACGGCATACGAGTTTCTCTGCTGTCACGTTTCTC	Antisense
Mfsd2a	AATGATACGGCGACCACCGAACACTCTTTCCCTACACGACGCTCTTCCGATCTGTGCTAGCGAACGTAGTAGTGG	Sense
Mfsd2a	CAAGCAGAAGACGGCATACGAGGAGTCAGGTGGCTTCTCC	Antisense
Mreg	AATGATACGGCGACCACCGAACACTCTTTCCCTACACGACGCTCTTCCGATCTGTAGCTGTGTTCAGACACACCAGAA	Sense
Mreg	CAAGCAGAAGACGGCATACGATACAAAAGGCTGGGATTGGTTA	Antisense
